# Supplementary material for: Molecular Markers in Urinary Bladder Cancer: Applications for Diagnosis, Prognosis and Therapy
Source: Vet Sci. 2022 Feb 28;9(3):107. doi: 10.3390/vetsci9030107 (PMC8950778; doi:10.3390/vetsci9030107)
Supplement: Supplementary file 1 [file vetsci-09-00107-s001.zip]

Archive with 1 entries (1 files):
- vetsci-1533788-supplementary.pdf
